# Supplementary material for: Pilot Study on the Forehead Skin Microbiome and Short Chain Fatty Acids Depending on the SC Functional Index in Korean Cohorts
Source: Microorganisms. 2021 Oct 25;9(11):2216. doi: 10.3390/microorganisms9112216 (PMC8617931; doi:10.3390/microorganisms9112216)
Supplement: Supplementary file 1 [file microorganisms-09-02216-s001.zip]

Archive with 1 entries (1 files):
- microorganisms-1415299-supplementary.pdf
